# Supplementary material for: Human induced pluripotent stem cell–derived atrial cardiomyocytes recapitulate contribution of the slowly activating delayed rectifier currents IKs to repolarization in the human atrium
Source: Europace. 2024 May 24;26(6):euae140. doi: 10.1093/europace/euae140 (PMC11167676; doi:10.1093/europace/euae140)
Supplement: euae140_Supplementary_Data [file euae140_supplementary_data.zip]

Archive with 3 entries (3 files):
- I_Ks_Supplement Figures_R1 .pptx
- I_Ks_Supplement methods and legends_R1 .docx
- I_Ks_Supplement Tables_R1 .docx
